# Supplementary material for: Hot Electron Extraction in SWCNT/TiO2 for Photocatalytic H2 Evolution from Water
Source: Nanomaterials (Basel). 2022 Oct 29;12(21):3826. doi: 10.3390/nano12213826 (PMC9654061; doi:10.3390/nano12213826)
Supplement: Supplementary file 1 [file nanomaterials-12-03826-s001.zip]

Archive with 1 entries (1 files):
- nanomaterials-1983434-supplementary.pdf
